# Supplementary material for: The Atomic Observation of the Structural Change Process in Pt Networks in Air Using Environmental Cell Scanning Transmission Electron Microscopy
Source: Nanomaterials (Basel). 2023 Jul 26;13(15):2170. doi: 10.3390/nano13152170 (PMC10421239; doi:10.3390/nano13152170)
Supplement: Supplementary file 1 [file nanomaterials-13-02170-s001.zip]

Archive with 2 entries (2 files):
- Video S1. Takeguchi_S1.mp4
- Video S2. Takeguchi_S2.mp4
